# Supplementary material for: Evaluation of a large language model (ChatGPT) versus human researchers in assessing risk-of-bias and community engagement levels: a systematic review use-case analysis
Source: Eur J Public Health. 2025 Jun 10;35(6):1082–6. doi: 10.1093/eurpub/ckaf072 (PMC12707484; doi:10.1093/eurpub/ckaf072)
Supplement: ckaf072_Supplementary_Data [file ckaf072_supplementary_data.zip]

Archive with 3 entries (3 files):
- ejph-2024-09-om-0640-File003.docx
- ejph-2024-09-om-0640-File004.docx
- ejph-2024-09-om-0640-File005.docx
